# Supplementary material for: Enhanced Oxytetracycline Production by Streptomyces rimosus in Submerged Co-Cultures with Streptomyces noursei
Source: Molecules. 2021 Oct 5;26(19):6036. doi: 10.3390/molecules26196036 (PMC8512450; doi:10.3390/molecules26196036)
Supplement: Supplementary file 1 [file molecules-26-06036-s001.zip]

Archive with 1 entries (1 files):
- molecules-1398495-supplementary.pdf
